# Supplementary material for: Vitamin D Deficiency and COVID-19: A Biological Database Study on Pathways and Gene-Disease Associations
Source: Int J Mol Sci. 2022 Nov 17;23(22):14256. doi: 10.3390/ijms232214256 (PMC9699081; doi:10.3390/ijms232214256)
Supplement: Supplementary file 1 [file ijms-23-14256-s001.zip]

Archive with 1 entries (1 files):
- ijms-2045718-supplementary.pdf
